# Supplementary material for: Histidine Metabolic Pathway Modifies the Relationships Between 6:2 Cl-PFESA Exposure and Preterm Birth
Source: Toxics. 2026 Jan 30;14(2):142. doi: 10.3390/toxics14020142 (PMC12944648; doi:10.3390/toxics14020142)
Supplement: Supplementary file 1 [file toxics-14-00142-s001.zip]

Archive with 1 entries (1 files):
- toxics-4062636-supplementary.pdf
